# Supplementary material for: Characterization of Hepatoma-Derived Growth Factor-Related Protein 2 Interactions with Heterochromatin
Source: Cells. 2023 Jan 14;12(2):325. doi: 10.3390/cells12020325 (PMC9856275; doi:10.3390/cells12020325)
Supplement: Supplementary file 1 [file cells-12-00325-s001.zip]

Archive with 1 entries (1 files):
- cells-2127733-supplementary.pdf
